# Supplementary material for: Solanummedusae (Solanaceae), a new wolf-fruit from Brazil, and a key to the extra-Amazonian Brazilian Androceras/Crinitum Clade species
Source: PhytoKeys. 2019 Feb 27;(118):15–32. doi: 10.3897/phytokeys.118.31598 (PMC6403200; doi:10.3897/phytokeys.118.31598)
Supplement: XML Treatment for Solanum medusae [file phytokeys.118.31598-treatment1.xml]

<!DOCTYPE tp:taxon-treatment
  PUBLIC "-//TaxonX//DTD Taxonomic Treatment Publishing DTD v0 20100105//EN" "tax-treatment-NSO.dtd">
<tp:taxon-treatment xmlns:tp="http://www.plazi.org/taxpub"><tp:treatment-meta><kwd-group><label>Taxon classification</label><kwd><named-content xmlns:xlink="http://www.w3.org/1999/xlink" content-type="kingdom">Plantae</named-content></kwd><kwd><named-content xmlns:xlink="http://www.w3.org/1999/xlink" content-type="order">Solanales</named-content></kwd><kwd><named-content xmlns:xlink="http://www.w3.org/1999/xlink" content-type="family">Solanaceae</named-content></kwd></kwd-group><mixed-citation publication-type="journal"><person-group><name><surname>Gouvêa</surname><given-names>Yuri Fernandes</given-names></name><name><surname>tehmann</surname><given-names>João Renato</given-names></name><name><surname>Knapp</surname><given-names>Sandra</given-names></name></person-group><article-title><italic><tp:taxon-name><tp:taxon-name-part taxon-name-part-type="genus" reg="Solanum">Solanum</tp:taxon-name-part><tp:taxon-name-part taxon-name-part-type="species" reg="medusae">medusae</tp:taxon-name-part></tp:taxon-name></italic> (<tp:taxon-name><tp:taxon-name-part taxon-name-part-type="family">Solanaceae</tp:taxon-name-part></tp:taxon-name>), a new wolf-fruit from Brazil, and a key to the extra-Amazonian Brazilian <tp:taxon-name><tp:taxon-name-part taxon-name-part-type="genus" reg="Androceras">Androceras</tp:taxon-name-part></tp:taxon-name>/<tp:taxon-name><tp:taxon-name-part taxon-name-part-type="genus" reg="Crinitum">Crinitum</tp:taxon-name-part></tp:taxon-name> Clade species</article-title><source>PhytoKeys</source><day>27</day><month>2</month><year>2019</year><volume>2019</volume><issue>118</issue><fpage>15</fpage><lpage>32</lpage><pub-id pub-id-type="doi">10.3897/phytokeys.118.31598</pub-id></mixed-citation></tp:treatment-meta><tp:nomenclature><tp:taxon-name>
            <tp:taxon-name-part taxon-name-part-type="genus" reg="Solanum">Solanum</tp:taxon-name-part>
            <tp:taxon-name-part taxon-name-part-type="species" reg="medusae">medusae</tp:taxon-name-part>
            <object-id xmlns:xlink="http://www.w3.org/1999/xlink" content-type="ipni" xlink:type="simple">urn:lsid:ipni.org:names:77195390-1</object-id>
          </tp:taxon-name><tp:taxon-authority>Gouvêa</tp:taxon-authority><tp:taxon-status xmlns:xlink="http://www.w3.org/1999/xlink" xlink:type="simple">sp. nov.</tp:taxon-status><xref ref-type="fig" rid="F1">Figures 1</xref><xref ref-type="fig" rid="F2">, 2</xref><xref ref-type="fig" rid="F3">, 3</xref></tp:nomenclature><tp:treatment-sec sec-type="diagnosis" id="SECID0EXMAC"><title>Diagnosis.</title><p>Like <italic><tp:taxon-name><tp:taxon-name-part taxon-name-part-type="genus" reg="Solanum">Solanum</tp:taxon-name-part><tp:taxon-name-part taxon-name-part-type="species" reg="lycocarpum">lycocarpum</tp:taxon-name-part></tp:taxon-name></italic> A.St.-Hil., but differing in its decumbent habit and densely glandular pubescence of stems and leaves.</p></tp:treatment-sec><tp:treatment-sec sec-type="material" id="SECID0EINAC"><title>Type.</title><p>Brazil. Minas Gerais: Distrito de São Roque de Minas, Parque Nacional da Serra da Canastra, principal estrada de terra que leva de São Roque de Minas à portaria do PN Serra da Canastra (passando por Capão Forro), <named-content xmlns:xlink="http://www.w3.org/1999/xlink" content-type="dwc:verbatimCoordinates" xlink:type="simple"><named-content content-type="geo-json" specific-use="{&#34;type&#34;:&#34;Point&#34;,&#34;coordinates&#34;:[-46.410000,-20.259722]}" id="NCID0ERNAC" xlink:type="simple">20°15'35"S, 46°24'36"W</named-content></named-content>, 1212 m, 5 Apr 2017, <italic>Y.F. Gouvêa, T.E. Almeida, A. Salino &amp; I.O. Moura 230</italic> (holotype (2 sheets): BHCB [BHCB188229 (fl), BHCB188229_2 (fr)]; isotypes: HUFU, RB, UB).</p></tp:treatment-sec><tp:treatment-sec sec-type="description" id="SECID0EYNAC"><title>Description.</title><p>Decumbent, spreading shrub to 1 m tall and 3 m in diameter, strongly armed. Young stems terete, green to deep purple, the epidermis sometimes with a varnished appearance, nearly glabrous to pubescent with porrect short- to long-stalked stellate trichomes, the stalks up to 2 mm long, multiseriate, the rays 6–8(–11), 0.2–0.5 mm long, the midpoints shorter than or equal in length to the rays, glandular or eglandular; the stem surface more densely covered with variously sized simple glandular trichomes; smaller papillae-like glandular trichomes 0.1–0.2 mm <!--PageBreak --><!--PageBreak -->long, 1–4-celled, uniseriate, the gland single-celled; and longer glandular trichomes to 0.5(–1.8) mm long, multiseriate at the base with single-celled apical glands; prickles (0.2–)0.5–0.7(–0.9) cm long, orange-yellow, broad-based and strongly curved, the base 1–5 mm wide; new growth densely tomentose to pubescent, prickly, pale beige in color in dried plants; stellate trichomes with multiseriate stalks 0.5–1 mm long, the rays 6–10, ca. 0.5 mm long, the glandular or eglandular midpoint shorter than the rays; simple glandular trichomes denser than the stellate trichomes, the shorter papillae-like ones uniseriate, to 0.2 mm long, and the longer ones to 1.5 mm long, multiseriate at the base; prickles 1–5 mm long, strongly curved, yellow, usually tipped with stellate trichomes and sparsely to densely pubescent on the surface with short- to long-stalked stellate trichomes and simple glandular trichomes; bark of older stems reddish purple in live plants and shiny dark reddish brown in herbarium specimens. Sympodial units difoliate, the leaves not geminate. Leaves simple, shallowly lobed, the blades 9–22 cm long, 3–9.3 cm wide, narrowly ovate or trowel-shaped, widest in the lower third, chartaceous, concolorous, armed on both surfaces with curved yellow prickles 0.1–1 cm long, these denser abaxially; adaxial surface epidermis always visible, usually shiny with a varnished appearance, uniformly and sparsely to moderately pubescent with porrect stellate short- to long-stalked trichomes, the stalk 0.2–0.5 mm long, multiseriate, the rays 6–8(10), 0.2–0.5 mm long, the midpoint shorter than the rays and occasionally glandular, these sometimes more densely distributed near the margins, more densely pubescent with simple uniseriate papillae-like glandular trichomes to 0.2 mm long, and 2–3 celled gland-tipped simple trichomes from a multiseriate base; abaxial surface with the epidermis always visible, usually shiny with a varnished appearance, moderately to densely pubescent with stellate and simple trichomes like those of the adaxial surfaces, but the simple glandular trichomes and papillae denser on the lamina; principal veins 4–8 pairs, the finer venation prominent, pale yellow and visible as a complex net on the abaxial surfaces, prickly with curved yellow prickles; base attenuate to abruptly truncate, obtuse or rounded, if attenuate then decurrent onto the petiole, asymmetric or not; margins shallowly lobed, the lobes (1)3–4 on each side of the midvein, rounded and semi-circular in outline, the sinuses less than 1/3 of the distance to the midvein; apex long acuminate, the ultimate tip somewhat rounded; petiole 0.5–5.5 cm long, pubescent like the stems, armed with prickles like those of the stems. Inflorescences 4.5–12 cm long, internodal, usually unbranched, less frequently furcate, with 4–15 flowers, sparsely to densely stellate-pubescent and densely glandular pubescent with trichomes like the stems, densely and irregularly prickly along the entire axis with curved yellow prickles 0.1–0.7 cm long, peduncle 1–2 cm long, prickly and pubescent; pedicels 0.6–2 cm long, ca. 1–1.5 mm in diameter at base and apex, spreading, sparsely to densely prickly, the prickles ca. 5 mm long, straight, usually denser on the basal flower, but in more pubescent individuals all pedicels prickly, articulated at the base; pedicel scars widely spaced 1–2 cm apart near the base of the inflorescence, more closely spaced distally. Buds long-fusiform and tapering, the corolla included in the fused calyx lobes until just before anthesis. Flowers 5-merous (occasionally 4-merous some flowers), slightly zygomorphic (see dis<!--PageBreak -->cussion), heteromorphic, 1(–3) long-styled hermaphroditic flowers at the base of the inflorescence, more distal flowers short-styled and functionally staminate, the plants andromonoecious. Calyx with the tube ca. 3 mm long, obconical to cupuliform, pubescent like the rest of the inflorescence, densely prickly with straight yellow prickles; <!--PageBreak -->the lobes 1.2–2 cm long, foliose, lanceolate to long-triangular, strongly reflexed at anthesis, abaxially pubescent and prickly like the rest of the inflorescence, adaxially pubescent with minute sessile or short-stalked porrect-stellate trichomes to 0.2 mm long, the basal hermaphroditic flower more densely prickly and more distal flower calyces often lacking prickles. Corolla 3–6.5 cm in diameter, deep purple in younger flowers, becoming lilac with flower age, the color deeper adaxially, stellate, lobed ca. halfway to <!--PageBreak -->the base, the lobes 0.9–2.5 cm long, 1–2 cm wide, spreading, slightly to strongly reflexed at anthesis, abaxially densely stellate-pubescent where exposed in bud, the interpetalar tissue glabrous, adaxially densely papillate with minute stellate trichomes along the midvein, the tips acuminate, the acumens 3–4 mm long, cucullate and densely stellate-pubescent abaxially. Stamens slightly unequal, the upper 2 slightly shorter than the other 3; filament tube 0.8–1.5 mm long, glabrous; free portion of the filaments 1.4–2.5 mm long, glabrous; anthers 12.5–18.5 mm long, 1.7–2.6 mm wide at the base, strongly tapering, the 3 lower longer anthers more or less curved upward in their distal portion, yellow, poricidal at the tips, the pores distally directed, the connective abaxially pubescent with weak-walled white to deep purple stellate trichomes along the entire length. Ovary globose, densely stellate-pubescent with hyaline eglandular many-rayed trichomes, the rays and midpoints equal and not easily distinguishable; style 15–19 mm long in long-styled flowers, curved upwards, glabrous to moderately brown-stalked stellate-pubescent in the basal half, densely glandular papillate near the apex; stigma capitate to strongly bi-lobed (or sometimes with several irregular lobes), green in live plants, the surface densely papillate. Fruit a globose or depressed-globose berry, 7–15 cm in diameter, green becoming yellowish green and sweetly fragrant when ripe, the pericarp smooth, sparsely pubescent with minute stellate trichomes, especially near the pedicel, the mesocarp spongy, pale cream; fruiting pedicels 1.8–2.5 cm long, 1.1–1.3 cm in diameter at the base, 6.5–8.5 mm in diameter at the apex, fleshy in live plants, woody in dry specimens, strongly deflexed downwards so some fruits rest on the soil; fruiting calyx lobes ca. 2 cm long, persistent, prickly or not. Seeds &gt; 100 per berry, 6–7 mm long, 5–6.2 mm wide, flattened reniform, dark brown to blackish brown, drying gray to dark gray, the surfaces minutely pitted, the testal cells sinuate in outline. Chromosome number not known.</p><fig id="F1" position="float" orientation="portrait"><label>Figure 1.</label><caption><p><italic><tp:taxon-name><tp:taxon-name-part taxon-name-part-type="genus" reg="Solanum">Solanum</tp:taxon-name-part><tp:taxon-name-part taxon-name-part-type="species" reg="medusae">medusae.</tp:taxon-name-part></tp:taxon-name></italic><bold>A</bold> Habit <bold>B</bold> Flowering branch with an immature fruit <bold>C</bold> Detail of the adaxial leaf surface indumentum <bold>D</bold> Detail of the abaxial leaf surface indumentum <bold>E</bold> Trichome types from stems and leaves (<italic>Y.F. Gouvêa et al. 230</italic>, BHCB). Scale bars: 30 cm (<bold>A</bold>), 8 cm (<bold>B</bold>), 0.5 mm (<bold>C–E</bold>). Drawings by Iago F. Gouvêa.</p></caption><graphic xmlns:xlink="http://www.w3.org/1999/xlink" xlink:href="phytokeys-118-015-g001.jpg" position="float" orientation="portrait" xlink:type="simple" id="oo_267817.jpg"/></fig></tp:treatment-sec><tp:treatment-sec sec-type="distribution" id="SECID0ERPAC"><title>Distribution</title><p>(Figure <xref ref-type="fig" rid="F4">4</xref>). <italic><tp:taxon-name><tp:taxon-name-part taxon-name-part-type="genus" reg="Solanum">Solanum</tp:taxon-name-part><tp:taxon-name-part taxon-name-part-type="species" reg="medusae">medusae</tp:taxon-name-part></tp:taxon-name></italic> is only known from the region of the Serra da Canastra in southwestern Minas Gerais state, Brazil. It has been collected from six municipalities located northeast (Campinópolis, Piumhi, São José do Barreiro and São Roque de Minas), north (São João Batista da Serra) and west (Sacramento) of the Serra da Canastra.</p></tp:treatment-sec><tp:treatment-sec sec-type="ecology" id="SECID0EHAAE"><title>Ecology.</title><p><italic><tp:taxon-name><tp:taxon-name-part taxon-name-part-type="genus" reg="Solanum">Solanum</tp:taxon-name-part><tp:taxon-name-part taxon-name-part-type="species" reg="medusae">medusae</tp:taxon-name-part></tp:taxon-name></italic> grows in open areas along roads, pastures and clearings in Cerrado, above 700 m elevation (Figure <xref ref-type="fig" rid="F2">2A</xref>). Populations have been found in areas originally dominated by Cerrado <italic>stricto</italic><italic>sensu</italic> (lower areas), grasslands (higher areas) and seasonal semi-deciduous tropical forests (mountain slopes).</p><fig id="F2" position="float" orientation="portrait"><label>Figure 2.</label><caption><p><italic><tp:taxon-name><tp:taxon-name-part taxon-name-part-type="genus" reg="Solanum">Solanum</tp:taxon-name-part><tp:taxon-name-part taxon-name-part-type="species" reg="medusae">medusae</tp:taxon-name-part></tp:taxon-name></italic>. <bold>A</bold> Habitat <bold>B</bold> Habit; note the distinctive decumbent posture <bold>C</bold> Roots; note the horizontal growth <bold>D</bold> Branch apex; note the deep purple coloration and leaf shape <bold>E</bold> Inflorescence; note that the first flower is always long-styled (upper left corner: a more developed inflorescence with an immature fruit being formed from its first flower, and short-styled flowers distally, some of which have already fallen) <bold>F</bold> Long-styled flower (upper right corner: detail of the slightly unequal anthers with stellate-pubescent connectives; bottom right corner: color difference between the purple post-anthesis corollas and the lilac senescent ones) <bold>G</bold> Fruit (upper left corner: half of a transversally dissected fruit; upper right corner: seed; bottom right corner: dissected embryo). Photographs <bold>A, C–G</bold> by Y.F. Gouvêa <bold>B</bold> by Philipe S. Saviott.</p></caption><graphic xmlns:xlink="http://www.w3.org/1999/xlink" xlink:href="phytokeys-118-015-g002.jpg" position="float" orientation="portrait" xlink:type="simple" id="oo_267818.jpg"/></fig><p>The poricidal anthers of <italic><tp:taxon-name><tp:taxon-name-part taxon-name-part-type="genus" reg="Solanum">S.</tp:taxon-name-part><tp:taxon-name-part taxon-name-part-type="species" reg="medusae">medusae</tp:taxon-name-part></tp:taxon-name></italic> (similar to the vast majority of <italic><tp:taxon-name><tp:taxon-name-part taxon-name-part-type="genus" reg="Solanum">Solanum</tp:taxon-name-part></tp:taxon-name></italic> species; Figure <xref ref-type="fig" rid="F2">2F</xref>) narrow down the spectrum of pollinators to female bees able to collect pollen by vibrating their indirect flight muscles (buzz-pollination; <xref ref-type="bibr" rid="B31">Michener 1962</xref>, <xref ref-type="bibr" rid="B9">Buchmann 1983</xref>). We observed medium- to large-sized bees (e.g., genera <italic><tp:taxon-name><tp:taxon-name-part taxon-name-part-type="genus" reg="Ptiloglossa">Ptiloglossa</tp:taxon-name-part></tp:taxon-name></italic> and <italic><tp:taxon-name><tp:taxon-name-part taxon-name-part-type="genus" reg="Bombus">Bombus</tp:taxon-name-part></tp:taxon-name></italic>; Figure <xref ref-type="fig" rid="F2">2D</xref>) frequently visiting flowers.</p><p>The berries have a suite of characters associated with frugivory and dispersal by terrestrial mammals (<xref ref-type="bibr" rid="B44">Van der Pijl 1972</xref>): large size, green to greenish yellow coloration, strong sweet scent released at maturity and close proximity to the soil (Figure <xref ref-type="fig" rid="F2">2G</xref>). The berries of <italic><tp:taxon-name><tp:taxon-name-part taxon-name-part-type="genus" reg="Solanum">S.</tp:taxon-name-part><tp:taxon-name-part taxon-name-part-type="species" reg="medusae">medusae</tp:taxon-name-part></tp:taxon-name></italic> are similar to those of <italic><tp:taxon-name><tp:taxon-name-part taxon-name-part-type="genus" reg="Solanum">S.</tp:taxon-name-part><tp:taxon-name-part taxon-name-part-type="species" reg="lycocarpum">lycocarpum</tp:taxon-name-part></tp:taxon-name></italic> (see Discussion), which <!--PageBreak -->have been shown to be a primary plant food of the maned wolf (<italic><tp:taxon-name><tp:taxon-name-part taxon-name-part-type="genus" reg="Chrysocyon">Chrysocyon</tp:taxon-name-part><tp:taxon-name-part taxon-name-part-type="species" reg="brachyurus">brachyurus</tp:taxon-name-part></tp:taxon-name></italic> Illiger, 1811; <xref ref-type="bibr" rid="B38">Santos et al. 2003</xref>; <xref ref-type="bibr" rid="B24">Juarez and Marinho-Filho 2002</xref>; <xref ref-type="bibr" rid="B23">Jácomo et al. 2004</xref>). The known presence of maned wolves in Serra da Canastra (<xref ref-type="bibr" rid="B33">Queirolo and Motta-Junior 2007</xref>; <xref ref-type="bibr" rid="B6">Bizerril et al. 2011</xref>) suggest that they may act as an important dispersal agent of <italic><tp:taxon-name><tp:taxon-name-part taxon-name-part-type="genus" reg="Solanum">S.</tp:taxon-name-part><tp:taxon-name-part taxon-name-part-type="species" reg="medusae">medusae</tp:taxon-name-part></tp:taxon-name></italic> as well. Dispersal by maned wolves would also help to explain abundance of <italic><tp:taxon-name><tp:taxon-name-part taxon-name-part-type="genus" reg="Solanum">S.</tp:taxon-name-part><tp:taxon-name-part taxon-name-part-type="species" reg="medusae">medusae</tp:taxon-name-part></tp:taxon-name></italic> plants along roadsides and other areas where more primary vegetation has been suppressed, since these open places are often used by maned wolves for travel and feeding (<xref ref-type="bibr" rid="B38">Santos et al. 2003</xref>; <xref ref-type="bibr" rid="B10">Coelho et al. 2008</xref>). Nevertheless, further study is needed to better understand the relationships of <italic><tp:taxon-name><tp:taxon-name-part taxon-name-part-type="genus" reg="Solanum">S.</tp:taxon-name-part><tp:taxon-name-part taxon-name-part-type="species" reg="medusae">medusae</tp:taxon-name-part></tp:taxon-name></italic> with its putative dispersal and pollination agents.</p></tp:treatment-sec><tp:treatment-sec sec-type="etymology" id="SECID0EGHAE"><title>Etymology.</title><p>The specific epithet is derived from the snake-like appearance of the prostrate branches and the overall appearance of the habit, resembling the hair of the monster Medusa of Greek mythology.</p></tp:treatment-sec><tp:treatment-sec sec-type="conservation status" id="SECID0ELHAE"><title>Conservation status</title><p>(<xref ref-type="bibr" rid="B22">IUCN 2017</xref>). <italic><tp:taxon-name><tp:taxon-name-part taxon-name-part-type="genus" reg="Solanum">Solanum</tp:taxon-name-part><tp:taxon-name-part taxon-name-part-type="species" reg="medusae">medusae</tp:taxon-name-part></tp:taxon-name></italic> is classified as endangered (EN-B1, B2+bii, iii, ciii, iv) according to the IUCN Red List Categories, based on its relatively restricted extent of occurrence (<abbrev xmlns:xlink="http://www.w3.org/1999/xlink" xlink:title="Extent of Occurrence" id="ABBRID0EAIAE" xlink:type="simple">EOO</abbrev> = 2,146 km<sup>2</sup> &lt; 5,000 km<sup>2</sup>) and area of occupancy (<abbrev xmlns:xlink="http://www.w3.org/1999/xlink" xlink:title="Area of Occupancy" id="ABBRID0EIIAE" xlink:type="simple">AOO</abbrev> = 80 km<sup>2</sup> &lt; 500 km<sup>2</sup>). In addition to its restricted distribution, threats posed by the ongoing agricultural and urban expansion in the region of the Serra da Canastra are high; in this area native Cerrado vegetation has already been replaced by agricultural monocultures (e.g., sugarcane, soybean and coffee) and pas<!--PageBreak -->tures. The high frequency of non-natural fires in areas of native vegetation also poses a considerable risk. The presence of <italic><tp:taxon-name><tp:taxon-name-part taxon-name-part-type="genus" reg="Solanum">S.</tp:taxon-name-part><tp:taxon-name-part taxon-name-part-type="species" reg="medusae">medusae</tp:taxon-name-part></tp:taxon-name></italic> in some areas of the Parque Nacional da Serra da Canastra is encouraging, but not enough to eliminate important risks, such as the loss of genetic diversity.</p></tp:treatment-sec><tp:treatment-sec sec-type="discussion" id="SECID0E4IAE"><title>Discussion.</title><p><italic><tp:taxon-name><tp:taxon-name-part taxon-name-part-type="genus" reg="Solanum">Solanum</tp:taxon-name-part><tp:taxon-name-part taxon-name-part-type="species" reg="medusae">medusae</tp:taxon-name-part></tp:taxon-name></italic> belongs to the large monophyletic group commonly known as the spiny solanums (<tp:taxon-name><tp:taxon-name-part taxon-name-part-type="genus" reg="Leptostemonum">Leptostemonum</tp:taxon-name-part></tp:taxon-name> Clade, sensu <xref ref-type="bibr" rid="B7">Bohs 2005</xref>) and is morphologically a member of the “<italic><tp:taxon-name><tp:taxon-name-part taxon-name-part-type="genus" reg="Solanum">S.</tp:taxon-name-part><tp:taxon-name-part taxon-name-part-type="species" reg="crinitum">crinitum</tp:taxon-name-part></tp:taxon-name></italic> group” (sensu <xref ref-type="bibr" rid="B49">Whalen 1984</xref>; section <tp:taxon-name><tp:taxon-name-part taxon-name-part-type="genus" reg="Solanum"/><tp:taxon-name-part taxon-name-part-type="section" reg="Crinitum">Crinitum</tp:taxon-name-part></tp:taxon-name> (Whalen) Child). This group is part of the molecularly defined <tp:taxon-name><tp:taxon-name-part taxon-name-part-type="genus" reg="Androceras">Androceras</tp:taxon-name-part></tp:taxon-name>/<tp:taxon-name><tp:taxon-name-part taxon-name-part-type="genus" reg="Crinitum">Crinitum</tp:taxon-name-part></tp:taxon-name> clade (sensu <xref ref-type="bibr" rid="B28">Levin et al. 2006</xref>; <xref ref-type="bibr" rid="B42">Stern et al. 2011</xref>), and includes prickly herbs of the Mexican deserts with dry fruits such as <italic><tp:taxon-name><tp:taxon-name-part taxon-name-part-type="genus" reg="Solanum">S.</tp:taxon-name-part><tp:taxon-name-part taxon-name-part-type="species" reg="rostratum">rostratum</tp:taxon-name-part></tp:taxon-name></italic> Dunal (section <tp:taxon-name><tp:taxon-name-part taxon-name-part-type="genus" reg="Solanum"/><tp:taxon-name-part taxon-name-part-type="section" reg="Androceras">Androceras</tp:taxon-name-part></tp:taxon-name> (Nutt.) Whalen, see <xref ref-type="bibr" rid="B48">Whalen 1979</xref>), Amazonian vines (i.e. <italic><tp:taxon-name><tp:taxon-name-part taxon-name-part-type="genus" reg="Solanum">S.</tp:taxon-name-part><tp:taxon-name-part taxon-name-part-type="species" reg="coriaceum">coriaceum</tp:taxon-name-part></tp:taxon-name></italic> Dunal and <italic><tp:taxon-name><tp:taxon-name-part taxon-name-part-type="genus" reg="Solanum">S.</tp:taxon-name-part><tp:taxon-name-part taxon-name-part-type="species" reg="sendtnerianum">sendtnerianum</tp:taxon-name-part></tp:taxon-name></italic> Van Heurck &amp; Müll.Arg.) and large woody shrubs to trees with relatively large, showy, lilac to deep bluish-purple flowers mostly found in South America (<italic><tp:taxon-name><tp:taxon-name-part taxon-name-part-type="genus" reg="Solanum">S.</tp:taxon-name-part><tp:taxon-name-part taxon-name-part-type="species" reg="crinitum">crinitum</tp:taxon-name-part></tp:taxon-name></italic> group sensu <xref ref-type="bibr" rid="B49">Whalen 1984</xref>; <xref ref-type="bibr" rid="B32">Nee 1999</xref>). This latter group includes about 15 species (see <xref ref-type="bibr" rid="B49">Whalen 1984</xref>; <xref ref-type="bibr" rid="B32">Nee 1999</xref>; <xref ref-type="bibr" rid="B14">Farruggia and Bohs 2010</xref>; <xref ref-type="bibr" rid="B15">Farruggia et al. 2010</xref>), of which at least 10 occur in Brazil; four of these are exclusively Amazonian (i.e., <italic><tp:taxon-name><tp:taxon-name-part taxon-name-part-type="genus" reg="Solanum">S.</tp:taxon-name-part><tp:taxon-name-part taxon-name-part-type="species" reg="acanthodes">acanthodes</tp:taxon-name-part></tp:taxon-name></italic> Hook.f., <italic><tp:taxon-name><tp:taxon-name-part taxon-name-part-type="genus" reg="Solanum">S.</tp:taxon-name-part><tp:taxon-name-part taxon-name-part-type="species" reg="altissimum">altissimum</tp:taxon-name-part></tp:taxon-name></italic> Benítez, <italic><tp:taxon-name><tp:taxon-name-part taxon-name-part-type="genus" reg="Solanum">S.</tp:taxon-name-part><tp:taxon-name-part taxon-name-part-type="species" reg="orientale">orientale</tp:taxon-name-part></tp:taxon-name></italic> Benítez and <italic><tp:taxon-name><tp:taxon-name-part taxon-name-part-type="genus" reg="Solanum">S.</tp:taxon-name-part><tp:taxon-name-part taxon-name-part-type="species" reg="tricuspidatum">tricuspidatum</tp:taxon-name-part></tp:taxon-name></italic> Dunal), and six have strictly or essentially extra-Amazonian distributions (<italic><tp:taxon-name><tp:taxon-name-part taxon-name-part-type="genus" reg="Solanum">S.</tp:taxon-name-part><tp:taxon-name-part taxon-name-part-type="species" reg="crinitum">crinitum</tp:taxon-name-part></tp:taxon-name></italic> Lam., <italic><tp:taxon-name><tp:taxon-name-part taxon-name-part-type="genus" reg="Solanum">S.</tp:taxon-name-part><tp:taxon-name-part taxon-name-part-type="species" reg="falciforme">falciforme</tp:taxon-name-part></tp:taxon-name></italic> Farruggia, <italic><tp:taxon-name><tp:taxon-name-part taxon-name-part-type="genus" reg="Solanum">S.</tp:taxon-name-part><tp:taxon-name-part taxon-name-part-type="species" reg="gomphodes">gomphodes</tp:taxon-name-part></tp:taxon-name></italic> Dunal, <italic><tp:taxon-name><tp:taxon-name-part taxon-name-part-type="genus" reg="Solanum">S.</tp:taxon-name-part><tp:taxon-name-part taxon-name-part-type="species" reg="lycocarpum">lycocarpum</tp:taxon-name-part></tp:taxon-name></italic>, <italic><tp:taxon-name><tp:taxon-name-part taxon-name-part-type="genus" reg="Solanum">S.</tp:taxon-name-part><tp:taxon-name-part taxon-name-part-type="species" reg="medusae">medusae</tp:taxon-name-part></tp:taxon-name></italic> and <italic><tp:taxon-name><tp:taxon-name-part taxon-name-part-type="genus" reg="Solanum">S.</tp:taxon-name-part><tp:taxon-name-part taxon-name-part-type="species" reg="quaesitum">quaesitum</tp:taxon-name-part></tp:taxon-name></italic> C.V.Morton). We present a key for the extra-Amazonian Brazilian species below.</p><p><italic><tp:taxon-name><tp:taxon-name-part taxon-name-part-type="genus" reg="Solanum">Solanum</tp:taxon-name-part><tp:taxon-name-part taxon-name-part-type="species" reg="medusae">medusae</tp:taxon-name-part></tp:taxon-name></italic> is most similar to <italic><tp:taxon-name><tp:taxon-name-part taxon-name-part-type="genus" reg="Solanum">S.</tp:taxon-name-part><tp:taxon-name-part taxon-name-part-type="species" reg="lycocarpum">lycocarpum</tp:taxon-name-part></tp:taxon-name></italic>, the wolf-fruit, in its large berries that are yellowish green at maturity (Figure <xref ref-type="fig" rid="F2">2G</xref>), anthers with abaxially pubescent connectives (Figure <xref ref-type="fig" rid="F2">2F</xref>), curved yellow prickles, and overlap in range with <italic><tp:taxon-name><tp:taxon-name-part taxon-name-part-type="genus" reg="Solanum">S.</tp:taxon-name-part><tp:taxon-name-part taxon-name-part-type="species" reg="lycocarpum">lycocarpum</tp:taxon-name-part></tp:taxon-name></italic> (Fig. <xref ref-type="fig" rid="F4">4</xref>). It differs from that species in its unusual decumbent, spreading habit (Figure <xref ref-type="fig" rid="F2">2B</xref>), in the dense glandular pubescence composed of simple, uni- to multiseriate trichomes that when dry give the plant a varnished appearance (Figure <xref ref-type="fig" rid="F3">3A–G</xref>), and in its rigid, easily-broken subterranean system that grows shallow and horizontally in the soil (Figure <xref ref-type="fig" rid="F2">2C</xref>), from which new stems can emerge in some points along its length (that in some cases can be mistaken as another individual). <italic><tp:taxon-name><tp:taxon-name-part taxon-name-part-type="genus" reg="Solanum">Solanum</tp:taxon-name-part><tp:taxon-name-part taxon-name-part-type="species" reg="lycocarpum">lycocarpum</tp:taxon-name-part></tp:taxon-name></italic> (popularly called “lobeira”) is an iconic element of Cerrado vegetation and ecologically important for populations of the maned wolf (Portuguese: “lobo-guará”; Guarani “aguará guazú”), and is a common small tree occurring in many habitats, especially open and/or disturbed areas of the Cerrado and Caatinga biomes, and seasonally dry environments within the Atlantic forest domain in Brazil. The leaf pubescence of <italic><tp:taxon-name><tp:taxon-name-part taxon-name-part-type="genus" reg="Solanum">S.</tp:taxon-name-part><tp:taxon-name-part taxon-name-part-type="species" reg="lycocarpum">lycocarpum</tp:taxon-name-part></tp:taxon-name></italic> is composed of dense eglandular stellate trichomes (Figure <xref ref-type="fig" rid="F5">5D</xref>) such that the leaves usually appear densely felty and grayish green in live plants and grayish brown in herbarium specimens.</p><p>The bristly long-stalked trichomes on the young stems of some <italic><tp:taxon-name><tp:taxon-name-part taxon-name-part-type="genus" reg="Solanum">S.</tp:taxon-name-part><tp:taxon-name-part taxon-name-part-type="species" reg="medusae">medusae</tp:taxon-name-part></tp:taxon-name></italic> (Figure <xref ref-type="fig" rid="F3">3B, C</xref>) specimens may resemble those of <italic><tp:taxon-name><tp:taxon-name-part taxon-name-part-type="genus" reg="Solanum">S.</tp:taxon-name-part><tp:taxon-name-part taxon-name-part-type="species" reg="crinitum">crinitum</tp:taxon-name-part></tp:taxon-name></italic> Lam., another widespread species of the <tp:taxon-name><tp:taxon-name-part taxon-name-part-type="genus" reg="Crinitum">Crinitum</tp:taxon-name-part></tp:taxon-name> group in Brazil whose distribution is centered in the Amazon basin, but the presence of glandular trichomes throughout the <italic><tp:taxon-name><tp:taxon-name-part taxon-name-part-type="genus" reg="Solanum">S.</tp:taxon-name-part><tp:taxon-name-part taxon-name-part-type="species" reg="medusae">medusae</tp:taxon-name-part></tp:taxon-name></italic> epidermis easily distinguishes it from <italic><tp:taxon-name><tp:taxon-name-part taxon-name-part-type="genus" reg="Solanum">S.</tp:taxon-name-part><tp:taxon-name-part taxon-name-part-type="species" reg="crinitum">crinitum</tp:taxon-name-part></tp:taxon-name></italic>.</p><fig id="F3" position="float" orientation="portrait"><label>Figure 3.</label><caption><p>Indumentum of <italic><tp:taxon-name><tp:taxon-name-part taxon-name-part-type="genus" reg="Solanum">Solanum</tp:taxon-name-part><tp:taxon-name-part taxon-name-part-type="species" reg="medusae">medusae</tp:taxon-name-part></tp:taxon-name></italic>. <bold>A–C</bold> Variation in young stem indumentum (A: <italic>Y.F. Gouvêa</italic> 230; B: <italic>Y.F. Gouvêa</italic> 264; C: <italic>Y.F. Gouvêa</italic> 262, BHCB) <bold>D</bold> Adaxial leaf surface epidermis and indumentum <bold>E</bold> Detail of the simple glandular trichomes of the adaxial surface <bold>F</bold> Abaxial leaf surface epidermis and indumentum <bold>G</bold> Detail of the abaxial surface trichome types (<bold>D–G</bold><italic>Y.F. Gouvêa 230</italic>, BHCB). Photographs by Y.F. Gouvêa.</p></caption><graphic xmlns:xlink="http://www.w3.org/1999/xlink" xlink:href="phytokeys-118-015-g003.jpg" position="float" orientation="portrait" xlink:type="simple" id="oo_267819.jpg"/></fig><p><italic><tp:taxon-name><tp:taxon-name-part taxon-name-part-type="genus" reg="Solanum">Solanum</tp:taxon-name-part><tp:taxon-name-part taxon-name-part-type="species" reg="medusae">medusae</tp:taxon-name-part></tp:taxon-name></italic> is strongly andromonoecious, with a single (to three) hermaphroditic flower at the base of the inflorescence and the more distal flowers all short-<!--PageBreak --><!--PageBreak -->styled and functionally male (Figure <xref ref-type="fig" rid="F2">2E</xref>). Derived sexual systems like andromonoecy have arisen many times in <italic><tp:taxon-name><tp:taxon-name-part taxon-name-part-type="genus" reg="Solanum">Solanum</tp:taxon-name-part></tp:taxon-name></italic>, and are particularly common in the <tp:taxon-name><tp:taxon-name-part taxon-name-part-type="genus" reg="Leptostemonum">Leptostemonum</tp:taxon-name-part></tp:taxon-name> Clade (<xref ref-type="bibr" rid="B50">Whalen and Costich 1986</xref>; <xref ref-type="bibr" rid="B46">Vorontsova et al. 2013</xref>). The flowers of <italic><tp:taxon-name><tp:taxon-name-part taxon-name-part-type="genus" reg="Solanum">S.</tp:taxon-name-part><tp:taxon-name-part taxon-name-part-type="species" reg="medusae">medusae</tp:taxon-name-part></tp:taxon-name></italic> are somewhat zygomorphic with the ventral corolla lobes slightly longer than the dorsal ones and the anthers and style curved (Figure <xref ref-type="fig" rid="F2">2F</xref>); this floral form is known from species we postulate as related (<xref ref-type="bibr" rid="B8">Bohs et al. 2007</xref>). The stellate-pubescent abaxial connectives of <italic><tp:taxon-name><tp:taxon-name-part taxon-name-part-type="genus" reg="Solanum">S.</tp:taxon-name-part><tp:taxon-name-part taxon-name-part-type="species" reg="medusae">medusae</tp:taxon-name-part></tp:taxon-name></italic> (Figure <xref ref-type="fig" rid="F2">2F</xref>) are also shared with <italic><tp:taxon-name><tp:taxon-name-part taxon-name-part-type="genus" reg="Solanum">S.</tp:taxon-name-part><tp:taxon-name-part taxon-name-part-type="species" reg="crinitum">crinitum</tp:taxon-name-part></tp:taxon-name></italic>, <italic><tp:taxon-name><tp:taxon-name-part taxon-name-part-type="genus" reg="Solanum">S.</tp:taxon-name-part><tp:taxon-name-part taxon-name-part-type="species" reg="falciforme">falciforme</tp:taxon-name-part></tp:taxon-name></italic> and <italic><tp:taxon-name><tp:taxon-name-part taxon-name-part-type="genus" reg="Solanum">S.</tp:taxon-name-part><tp:taxon-name-part taxon-name-part-type="species" reg="gomphodes">gomphodes</tp:taxon-name-part></tp:taxon-name></italic>, which are all Brazilian endemics except for <italic><tp:taxon-name><tp:taxon-name-part taxon-name-part-type="genus" reg="Solanum">S.</tp:taxon-name-part><tp:taxon-name-part taxon-name-part-type="species" reg="crinitum">crinitum</tp:taxon-name-part></tp:taxon-name></italic>. It has been suggested (G. Davis, pers. comm.) that these act to facilitate a grip for bees buzzing the flowers, but field observations have not been undertaken to confirm this. <italic><tp:taxon-name><tp:taxon-name-part taxon-name-part-type="genus" reg="Solanum">Solanum</tp:taxon-name-part><tp:taxon-name-part taxon-name-part-type="species" reg="quaesitum">quaesitum</tp:taxon-name-part></tp:taxon-name></italic>, in contrast, has the abaxial anther surface somewhat swollen (especially at the base) and papillose with sparsely distributed simple glandular trichomes (see Figure <xref ref-type="fig" rid="F5">5K</xref>); this can be used to distinguish it from other extra-Amazonian <tp:taxon-name><tp:taxon-name-part taxon-name-part-type="genus" reg="Androceras">Androceras</tp:taxon-name-part></tp:taxon-name>/<tp:taxon-name><tp:taxon-name-part taxon-name-part-type="genus" reg="Crinitum">Crinitum</tp:taxon-name-part></tp:taxon-name> clade species (also see key below).</p><p>Intraspecific morphological variation (both individual and populational) of certain characters is particularly notable in spiny <italic><tp:taxon-name><tp:taxon-name-part taxon-name-part-type="genus" reg="Solanum">Solanum</tp:taxon-name-part></tp:taxon-name></italic> species (<xref ref-type="bibr" rid="B36">Roe 1966</xref>, <xref ref-type="bibr" rid="B45">Vorontsova and Knapp 2016</xref>, <xref ref-type="bibr" rid="B27">Knapp et al. 2017</xref>). In <italic><tp:taxon-name><tp:taxon-name-part taxon-name-part-type="genus" reg="Solanum">S.</tp:taxon-name-part><tp:taxon-name-part taxon-name-part-type="species" reg="medusae">medusae</tp:taxon-name-part></tp:taxon-name></italic>, it is especially evident in indumentum, color, and prickle density of young stems. Individuals of some populations have the stem indumentum completely lacking bristly stellate trichomes (Figure <xref ref-type="fig" rid="F3">3A</xref>), whereas in specimens of other populations it is present in variable densities (see Fig. <xref ref-type="fig" rid="F3">3B, C</xref>). Young stem color ranges from completely green or partly to completely deep purple (Fig. <xref ref-type="fig" rid="F2">2D, E</xref>, <xref ref-type="fig" rid="F3">3A–C</xref>), as has been found in other <italic><tp:taxon-name><tp:taxon-name-part taxon-name-part-type="genus" reg="Solanum">Solanum</tp:taxon-name-part></tp:taxon-name></italic> species (e.g., <italic><tp:taxon-name><tp:taxon-name-part taxon-name-part-type="genus" reg="Solanum">S.</tp:taxon-name-part><tp:taxon-name-part taxon-name-part-type="species" reg="asterophorum">asterophorum</tp:taxon-name-part></tp:taxon-name></italic> Mart., <xref ref-type="bibr" rid="B20">Gouvêa and Stehmann in press</xref>.). This distinct coloration can be confined to juvenile plants (as in <italic><tp:taxon-name><tp:taxon-name-part taxon-name-part-type="genus" reg="Solanum">S.</tp:taxon-name-part><tp:taxon-name-part taxon-name-part-type="species" reg="asterophorum">asterophorum</tp:taxon-name-part></tp:taxon-name></italic>) or continue to be present on growing stems of reproductive individuals (as is observed in <italic><tp:taxon-name><tp:taxon-name-part taxon-name-part-type="genus" reg="Solanum">S.</tp:taxon-name-part><tp:taxon-name-part taxon-name-part-type="species" reg="medusae">medusae</tp:taxon-name-part></tp:taxon-name></italic> and <italic><tp:taxon-name><tp:taxon-name-part taxon-name-part-type="genus" reg="Solanum">S.</tp:taxon-name-part><tp:taxon-name-part taxon-name-part-type="species" reg="kollastrum">kollastrum</tp:taxon-name-part></tp:taxon-name></italic> Gouvêa &amp; Giacomin, <xref ref-type="bibr" rid="B21">Gouvêa et al. 2018</xref>).</p><p>The Serra da Canastra lies in the watershed between the Paraná and São Francisco rivers. The protection of the headwaters of the São Francisco, one of the country’s most important rivers, was one of the main reasons for the establishment of the Parque Nacional da Serra da Canastra in 1972. The National Park covers about 200,000 hectares of the Cerrado biome in a landscape composed of large quartzite plateaus with areas reaching up to about 1,500 m of altitude separated by lower elevation valleys. The vegetation of the plateau highlands is formed by extensive grasslands along the flatter areas, and campos rupestres in rocky sloping areas, which especially in the Park’s northern portion gradually changes to a typical Cerrado vegetation towards valley bottoms. The region of the Serra da Canastra has a relatively long history of farming and mining, and as a result large tracts of native vegetation have been replaced by agriculture, and very few preserved areas remain outside the Park. Across Brazil, the Cerrado has one of the highest rates of deforestation, twice as fast as that of the Amazon (<xref ref-type="bibr" rid="B25">Klink and Machado 2005</xref>; <xref ref-type="bibr" rid="B43">Strassburg et al. 2017</xref>), putting species endemic to this habitat severely at risk.</p><p>We mapped the range of <italic><tp:taxon-name><tp:taxon-name-part taxon-name-part-type="genus" reg="Solanum">S.</tp:taxon-name-part><tp:taxon-name-part taxon-name-part-type="species" reg="medusae">medusae</tp:taxon-name-part></tp:taxon-name></italic> in order to identify its limits and examine areas where it co-occurs with <italic><tp:taxon-name><tp:taxon-name-part taxon-name-part-type="genus" reg="Solanum">S.</tp:taxon-name-part><tp:taxon-name-part taxon-name-part-type="species" reg="lycocarpum">lycocarpum</tp:taxon-name-part></tp:taxon-name></italic> (Figure <xref ref-type="fig" rid="F4">4</xref>). Coming from the municipality of Belo Horizonte, Minas Gerais State (by the roads MG-262, MG-050, and MG-341 <!--PageBreak -->respectively), populations of <italic><tp:taxon-name><tp:taxon-name-part taxon-name-part-type="genus" reg="Solanum">S.</tp:taxon-name-part><tp:taxon-name-part taxon-name-part-type="species" reg="medusae">medusae</tp:taxon-name-part></tp:taxon-name></italic> start to be found just before passing by the city of Piumhi towards São Roque de Minas (northeastern portion of Serra da Canastra), where it seems to completely replace <italic><tp:taxon-name><tp:taxon-name-part taxon-name-part-type="genus" reg="Solanum">S.</tp:taxon-name-part><tp:taxon-name-part taxon-name-part-type="species" reg="lycocarpum">lycocarpum.</tp:taxon-name-part></tp:taxon-name></italic> In this relatively low region where the native vegetation has been almost replaced by extensive agriculture or pastures, <italic><tp:taxon-name><tp:taxon-name-part taxon-name-part-type="genus" reg="Solanum">S.</tp:taxon-name-part><tp:taxon-name-part taxon-name-part-type="species" reg="medusae">medusae</tp:taxon-name-part></tp:taxon-name></italic> grows on roadsides and in lesser used areas of these fields; it is not associated with the somewhat more preserved vegetation of narrow riparian forest strips. Within the Park, even with the diversity of somewhat conserved environments, <italic><tp:taxon-name><tp:taxon-name-part taxon-name-part-type="genus" reg="Solanum">S.</tp:taxon-name-part><tp:taxon-name-part taxon-name-part-type="species" reg="medusae">medusae</tp:taxon-name-part></tp:taxon-name></italic> is mainly found in similar disturbed sites, and is less frequent as the elevation increases (from 700–800 to 1,300–1,400 m) and the vegetation changes from typical Cerrado to high elevation grasslands. In these grasslands <italic><tp:taxon-name><tp:taxon-name-part taxon-name-part-type="genus" reg="Solanum">S.</tp:taxon-name-part><tp:taxon-name-part taxon-name-part-type="species" reg="medusae">medusae</tp:taxon-name-part></tp:taxon-name></italic> occurs as scattered individuals at road (i.e., MG-341) margins. Diverging from the MG-341 to the district of São João Batista da Serra (northern portion of Serra da Canastra), as the elevation decreases, and the vegetation gradually acquires a more typical Cerrado appearance, here <italic><tp:taxon-name><tp:taxon-name-part taxon-name-part-type="genus" reg="Solanum">S.</tp:taxon-name-part><tp:taxon-name-part taxon-name-part-type="species" reg="medusae">medusae</tp:taxon-name-part></tp:taxon-name></italic> becomes more frequent and occurs in sympatry with <italic><tp:taxon-name><tp:taxon-name-part taxon-name-part-type="genus" reg="Solanum">S.</tp:taxon-name-part><tp:taxon-name-part taxon-name-part-type="species" reg="lycocarpum">lycocarpum.</tp:taxon-name-part></tp:taxon-name></italic> The two species co-occur towards the northwestern portion of the Serra da Canastra, in Cerrado areas ranging from 700 to 1,200 m elevation. In the lower (600–900 m) and relatively flat areas in the western and southeastern parts of the Serra da Canastra (i.e. municipalities of Cássia, Delfinópolis, Passos, São João Batista do Glória and São José da Barra) only <italic><tp:taxon-name><tp:taxon-name-part taxon-name-part-type="genus" reg="Solanum">S.</tp:taxon-name-part><tp:taxon-name-part taxon-name-part-type="species" reg="lycocarpum">lycocarpum</tp:taxon-name-part></tp:taxon-name></italic> was found.</p><fig id="F4" position="float" orientation="portrait"><label>Figure 4.</label><caption><p>Distribution of <italic><tp:taxon-name><tp:taxon-name-part taxon-name-part-type="genus" reg="Solanum">Solanum</tp:taxon-name-part><tp:taxon-name-part taxon-name-part-type="species" reg="medusae">medusae</tp:taxon-name-part></tp:taxon-name></italic>.</p></caption><graphic xmlns:xlink="http://www.w3.org/1999/xlink" xlink:href="phytokeys-118-015-g004.jpg" position="float" orientation="portrait" xlink:type="simple" id="oo_267820.jpg"/></fig></tp:treatment-sec><tp:treatment-sec sec-type="material" id="SECID0ESDAG"><title>Additional specimens examined (paratypes).</title><p><bold>Brazil</bold>. Minas Gerais: Mun. Campinópolis, rodovia MG-341, beira de estrada, <named-content xmlns:xlink="http://www.w3.org/1999/xlink" content-type="dwc:verbatimCoordinates" xlink:type="simple"><named-content content-type="geo-json" specific-use="{&#34;type&#34;:&#34;Point&#34;,&#34;coordinates&#34;:[-46.221389,-20.362500]}" id="NCID0E4DAG" xlink:type="simple">20°21'45"S, 46°13'17"W</named-content></named-content>, 729 m, May 2018 (fl), <italic>Gouvêa 260</italic> (BHCB [BHCB190630]); <named-content xmlns:xlink="http://www.w3.org/1999/xlink" content-type="dwc:verbatimCoordinates" xlink:type="simple"><named-content content-type="geo-json" specific-use="{&#34;type&#34;:&#34;Point&#34;,&#34;coordinates&#34;:[-46.269444,-20.374444]}" id="NCID0EHEAG" xlink:type="simple">20°22'28"S, 46°16'10"W</named-content></named-content>, 807 m, May 2018 (fl), <italic>Gouvêa 261</italic> (BHCB [BHCB190631]). Mun. Piumhi, rodovia MG-341, beira de estrada, <named-content xmlns:xlink="http://www.w3.org/1999/xlink" content-type="dwc:verbatimCoordinates" xlink:type="simple"><named-content content-type="geo-json" specific-use="{&#34;type&#34;:&#34;Point&#34;,&#34;coordinates&#34;:[-46.016389,-20.438611]}" id="NCID0EREAG" xlink:type="simple">20°26'19"S, 46°00'59"W</named-content></named-content>, 785 m, May 2018 (fl), <italic>Gouvêa 259</italic> (BHCB [BHCB190629]). Mun. Sacramento, povoado de Desemboque, beira da estrada de terra que leva à MG-341, <named-content xmlns:xlink="http://www.w3.org/1999/xlink" content-type="dwc:verbatimCoordinates" xlink:type="simple"><named-content content-type="geo-json" specific-use="{&#34;type&#34;:&#34;Point&#34;,&#34;coordinates&#34;:[-47.027222,-20.041667]}" id="NCID0E2EAG" xlink:type="simple">20°02'30"S, 47°01'38"W</named-content></named-content>, 1046 m, May 2018 (fl), <italic>Gouvêa 267</italic> (BHCB [BHCB190637]). Mun. São João Batista da Serra, saída da cidade, beira da estrada que leva de São João Batista da Serra a Tapira, <named-content xmlns:xlink="http://www.w3.org/1999/xlink" content-type="dwc:verbatimCoordinates" xlink:type="simple"><named-content content-type="geo-json" specific-use="{&#34;type&#34;:&#34;Point&#34;,&#34;coordinates&#34;:[-46.661111,-20.140278]}" id="NCID0EFFAG" xlink:type="simple">20°08'25"S, 46°39'40"W</named-content></named-content>, 1150 m, May 2018 (fl), <italic>Gouvêa 266</italic> (BHCB [BHCB190636]). Mun. São José do Barreiro, estrada não pavimentada que leva à Cachoeira Casca d’Anta, <named-content xmlns:xlink="http://www.w3.org/1999/xlink" content-type="dwc:verbatimCoordinates" xlink:type="simple"><named-content content-type="geo-json" specific-use="{&#34;type&#34;:&#34;Point&#34;,&#34;coordinates&#34;:[-46.473333,-20.336667]}" id="NCID0EPFAG" xlink:type="simple">20°20'12"S, 46°28'24"W</named-content></named-content>, 846 m, May 2018 (fl), <italic>Gouvêa 272</italic> (BHCB [BHCB190642]); estrada não pavimentada que leva à Cachoeira Casca d’Anta, <named-content xmlns:xlink="http://www.w3.org/1999/xlink" content-type="dwc:verbatimCoordinates" xlink:type="simple"><named-content content-type="geo-json" specific-use="{&#34;type&#34;:&#34;Point&#34;,&#34;coordinates&#34;:[-46.530556,-20.315556]}" id="NCID0EZFAG" xlink:type="simple">20°18'56"S, 46°31'50"W</named-content></named-content>, 857 m, May 2018 (fl), <italic>Gouvêa 273</italic> (BHCB [BHCB190643]). Mun. São Roque de Minas, Parque Nacional da Serra da Canastra, primeiros trechos da principal estrada de terra que corta o PN da Serra da Canastra, <named-content xmlns:xlink="http://www.w3.org/1999/xlink" content-type="dwc:verbatimCoordinates" xlink:type="simple"><named-content content-type="geo-json" specific-use="{&#34;type&#34;:&#34;Point&#34;,&#34;coordinates&#34;:[-46.416111,-20.258056]}" id="NCID0EDGAG" xlink:type="simple">20°15'29"S, 46°24'58"W</named-content></named-content>, 1283 m, 5 Apr 2017 (fl), <italic>Gouvêa et al. 231, 232, 233</italic> (BHCB [BHCB188230, BHCB188231, BHCB188232]); sentido P.N. da Serra da Canastra, estrada de terra que leva à “Fazenda do Chico Chagas” divergindo da estrada principal que leva à portaria 1, <named-content xmlns:xlink="http://www.w3.org/1999/xlink" content-type="dwc:verbatimCoordinates" xlink:type="simple"><named-content content-type="geo-json" specific-use="{&#34;type&#34;:&#34;Point&#34;,&#34;coordinates&#34;:[-46.391944,-20.254444]}" id="NCID0ENGAG" xlink:type="simple">20°15'16"S, 46°23'31"W</named-content></named-content>, 783 m, May 2018 (fl), <italic>Gouvêa 262</italic> (BHCB [BHCB190632]); estrada de terra que leva ao P.N. da Serra da Canastra, beira de estrada, <named-content xmlns:xlink="http://www.w3.org/1999/xlink" content-type="dwc:verbatimCoordinates" xlink:type="simple"><named-content content-type="geo-json" specific-use="{&#34;type&#34;:&#34;Point&#34;,&#34;coordinates&#34;:[-46.401389,-20.260000]}" id="NCID0EXGAG" xlink:type="simple">20°15'36"S, 46°24'05"W</named-content></named-content>, 1034, May 2018 (fl), <italic>Gouvêa 263</italic> (BHCB [BHCB190633]); estrada de terra que leva ao P.N. da Serra da Canastra, beira de estrada, <named-content xmlns:xlink="http://www.w3.org/1999/xlink" content-type="dwc:verbatimCoordinates" xlink:type="simple"><named-content content-type="geo-json" specific-use="{&#34;type&#34;:&#34;Point&#34;,&#34;coordinates&#34;:[-46.410000,-20.260000]}" id="NCID0EBHAG" xlink:type="simple">20°15'36"S, 46°24'36"W</named-content></named-content>, 1424 m, May 2018 (fl), <italic>Gouvêa 264</italic> (BHCB [BHCB190634]).</p><!--PageBreak --></tp:treatment-sec><tp:treatment-sec><!--Section generated to contain objects referenced in tp:taxon-treatment.--><fig id="F5" position="float" orientation="portrait"><label>Figure 5.</label><caption><p>Distinctive characters of extra-Amazonian species of the <tp:taxon-name><tp:taxon-name-part taxon-name-part-type="genus" reg="Androceras">Androceras</tp:taxon-name-part></tp:taxon-name>/<tp:taxon-name><tp:taxon-name-part taxon-name-part-type="genus" reg="Crinitum">Crinitum</tp:taxon-name-part></tp:taxon-name> clade. <bold>A</bold> Stem indumentum of <italic><tp:taxon-name><tp:taxon-name-part taxon-name-part-type="genus" reg="Solanum">S.</tp:taxon-name-part><tp:taxon-name-part taxon-name-part-type="species" reg="crinitum">crinitum</tp:taxon-name-part></tp:taxon-name></italic>; note the straight bristly stellate trichomes (<italic>Y.F. Gouvêa et al. 196</italic>, BHCB) <bold>B</bold> Stem indumentum of <italic><tp:taxon-name><tp:taxon-name-part taxon-name-part-type="genus" reg="Solanum">S.</tp:taxon-name-part><tp:taxon-name-part taxon-name-part-type="species" reg="falciforme">falciforme</tp:taxon-name-part></tp:taxon-name></italic>; note the falcate stellate trichomes (<italic>L.F. Souza 481</italic>, BHCB) <bold>C</bold> Stem indumentum of <italic><tp:taxon-name><tp:taxon-name-part taxon-name-part-type="genus" reg="Solanum">S.</tp:taxon-name-part><tp:taxon-name-part taxon-name-part-type="species" reg="lycocarpum">lycocarpum</tp:taxon-name-part></tp:taxon-name></italic> (<italic>Y.F. Gouvêa 268</italic>, BHCB) <bold>D</bold> Adaxial leaf surface indumentum of <italic><tp:taxon-name><tp:taxon-name-part taxon-name-part-type="genus" reg="Solanum">S.</tp:taxon-name-part><tp:taxon-name-part taxon-name-part-type="species" reg="lycocarpum">lycocarpum</tp:taxon-name-part></tp:taxon-name></italic> (<italic>Y.F. Gouvêa 268</italic>, BHCB) <bold>E</bold> Adaxial leaf surface indumentum of <italic><tp:taxon-name><tp:taxon-name-part taxon-name-part-type="genus" reg="Solanum">S.</tp:taxon-name-part><tp:taxon-name-part taxon-name-part-type="species" reg="falciforme">falciforme</tp:taxon-name-part></tp:taxon-name></italic> (<italic>L.F. Souza 481</italic>, BHCB) <bold>F</bold> Adaxial leaf surface indumentum of <italic><tp:taxon-name><tp:taxon-name-part taxon-name-part-type="genus" reg="Solanum">S.</tp:taxon-name-part><tp:taxon-name-part taxon-name-part-type="species" reg="quaesitum">quaesitum</tp:taxon-name-part></tp:taxon-name></italic> (<italic>U.M. Resende &amp; V.F. Kinupp 1817</italic>, BHCB) <bold>G</bold> Adaxial leaf surface indumentum of <italic><tp:taxon-name><tp:taxon-name-part taxon-name-part-type="genus" reg="Solanum">S.</tp:taxon-name-part><tp:taxon-name-part taxon-name-part-type="species" reg="crinitum">crinitum</tp:taxon-name-part></tp:taxon-name></italic> (<italic>Y.F. Gouvêa et al. 196</italic>, BHCB) <bold>H</bold> Adaxial leaf surface indumentum of <italic><tp:taxon-name><tp:taxon-name-part taxon-name-part-type="genus" reg="Solanum">S.</tp:taxon-name-part><tp:taxon-name-part taxon-name-part-type="species" reg="gomphodes">gomphodes</tp:taxon-name-part></tp:taxon-name></italic> (<italic>L.L. Giacomin et al. 1274</italic>, BHCB) <bold>I</bold> Sessile sagittate leaf bases of <italic><tp:taxon-name><tp:taxon-name-part taxon-name-part-type="genus" reg="Solanum">S.</tp:taxon-name-part><tp:taxon-name-part taxon-name-part-type="species" reg="gomphodes">gomphodes</tp:taxon-name-part></tp:taxon-name></italic> (<italic>L.L. Giacomin et al. 1274</italic>, BHCB) <bold>J</bold> Apiculate calyx lobe apices in <italic><tp:taxon-name><tp:taxon-name-part taxon-name-part-type="genus" reg="Solanum">S.</tp:taxon-name-part><tp:taxon-name-part taxon-name-part-type="species" reg="quaesitum">quaesitum</tp:taxon-name-part></tp:taxon-name></italic>; note the extended midribs (<italic>U.M. Resende &amp; V.F. Kinupp 1817</italic>, BHCB) <bold>K</bold> Abaxial anther surface of <italic><tp:taxon-name><tp:taxon-name-part taxon-name-part-type="genus" reg="Solanum">S.</tp:taxon-name-part><tp:taxon-name-part taxon-name-part-type="species" reg="quaesitum">quaesitum</tp:taxon-name-part></tp:taxon-name></italic>; note the papillose epidermis sparsely covered by simple glandular trichomes (upper left side: detail of the distinctly swollen epidermis along the connective region; <italic>U.M. Resende &amp; V.F. Kinupp 1817</italic>, BHCB). Photographs by Y.F. Gouvêa.</p></caption><graphic xmlns:xlink="http://www.w3.org/1999/xlink" xlink:href="phytokeys-118-015-g005.jpg" position="float" orientation="portrait" xlink:type="simple" id="oo_267821.jpg"/></fig></tp:treatment-sec><ref-list><ref id="B31"><mixed-citation xmlns:xlink="http://www.w3.org/1999/xlink" xlink:type="simple"><person-group><name name-style="western"><surname>Michener</surname><given-names>CD</given-names></name></person-group> (<year>1962</year>) <article-title>An interesting method of pollen collecting by bees from flowers with tubular anthers.</article-title><source>Revista de Biología Tropical</source><volume>10</volume>: <fpage>167</fpage>–<lpage>175</lpage>.</mixed-citation></ref><ref id="B9"><mixed-citation xmlns:xlink="http://www.w3.org/1999/xlink" xlink:type="simple"><person-group><name name-style="western"><surname>Buchmann</surname><given-names>SL</given-names></name></person-group> (<year>1983</year>) <article-title>Buzz pollination in angiosperms.</article-title> In: <person-group><name name-style="western"><surname>Jones</surname><given-names>CE</given-names></name><name name-style="western"><surname>Little</surname><given-names>RJ</given-names></name></person-group> (<role>Eds</role>) <issue-title>Handbook of experimental pollination biology.</issue-title><source>Van Nostrand, New York</source>, <fpage>73</fpage>–<lpage>113</lpage>.</mixed-citation></ref><ref id="B44"><mixed-citation xmlns:xlink="http://www.w3.org/1999/xlink" xlink:type="simple"><person-group><name name-style="western"><surname>Van der Pijl</surname><given-names>L</given-names></name></person-group> (<year>1972</year>) <source>Principles of Dispersal in Higher Plants (2<sup>nd</sup> edn).</source><publisher-name>Springer-Verlag</publisher-name>, <publisher-loc>New York</publisher-loc>, <size units="page">161 pp</size>.</mixed-citation></ref><ref id="B38"><mixed-citation xmlns:xlink="http://www.w3.org/1999/xlink" xlink:type="simple"><person-group><name name-style="western"><surname>Santos</surname><given-names>E</given-names></name><name name-style="western"><surname>Setz</surname><given-names>E</given-names></name><name name-style="western"><surname>Gobbi</surname><given-names>N</given-names></name></person-group> (<year>2003</year>) <article-title>Diet of the maned wolf (<italic><tp:taxon-name><tp:taxon-name-part taxon-name-part-type="genus">Chrysocyon</tp:taxon-name-part><tp:taxon-name-part taxon-name-part-type="species">brachyurus</tp:taxon-name-part></tp:taxon-name></italic>) and its role in seed dispersal on a cattle ranch in Brazil.</article-title><source>Journal of Zoology</source><volume>260</volume>(<issue>2</issue>): <fpage>203</fpage>–<lpage>208</lpage>. <ext-link xlink:type="simple" ext-link-type="doi" xlink:href="10.1017/S0952836903003650">https://doi.org/10.1017/S0952836903003650</ext-link></mixed-citation></ref><ref id="B24"><mixed-citation xmlns:xlink="http://www.w3.org/1999/xlink" xlink:type="simple"><person-group><name name-style="western"><surname>Juarez</surname><given-names>KM</given-names></name><name name-style="western"><surname>Marinho-Filho</surname><given-names>J</given-names></name></person-group> (<year>2002</year>) <article-title>Diet, habitat use, and home ranges of sympatric canids in central Brazil.</article-title><source>Journal of Mammalogy</source><volume>83</volume>(<issue>4</issue>): <fpage>925</fpage>–<lpage>933</lpage>. <ext-link xlink:type="simple" ext-link-type="doi" xlink:href="10.1644/1545-1542(2002)083%3C0925:DHUAHR%3E2.0.CO;2">https://doi.org/10.1644/1545-1542(2002)083&lt;0925:DHUAHR&gt;2.0.CO;2</ext-link></mixed-citation></ref><ref id="B23"><mixed-citation xmlns:xlink="http://www.w3.org/1999/xlink" xlink:type="simple"><person-group><name name-style="western"><surname>Jácomo</surname><given-names>AA</given-names></name><name name-style="western"><surname>Silveira</surname><given-names>L</given-names></name><name name-style="western"><surname>Diniz-Filho</surname><given-names>J</given-names></name></person-group> (<year>2004</year>) <article-title>Niche separation between the maned wolf (<italic><tp:taxon-name><tp:taxon-name-part taxon-name-part-type="genus">Chrysocyon</tp:taxon-name-part><tp:taxon-name-part taxon-name-part-type="species">brachyurus</tp:taxon-name-part></tp:taxon-name></italic>), the crab-eating fox (<italic><tp:taxon-name><tp:taxon-name-part taxon-name-part-type="genus">Dusicyon</tp:taxon-name-part><tp:taxon-name-part taxon-name-part-type="species">thous</tp:taxon-name-part></tp:taxon-name></italic>) and the hoary fox (<italic><tp:taxon-name><tp:taxon-name-part taxon-name-part-type="genus">Dusicyon</tp:taxon-name-part><tp:taxon-name-part taxon-name-part-type="species">vetulus</tp:taxon-name-part></tp:taxon-name></italic>) in central Brazil.</article-title><source>Journal of Zoology</source><volume>262</volume>(<issue>1</issue>): <fpage>99</fpage>–<lpage>106</lpage>. <ext-link xlink:type="simple" ext-link-type="doi" xlink:href="10.1017/S0952836903004473">https://doi.org/10.1017/S0952836903004473</ext-link></mixed-citation></ref><ref id="B33"><mixed-citation xmlns:xlink="http://www.w3.org/1999/xlink" xlink:type="simple"><person-group><name name-style="western"><surname>Queirolo</surname><given-names>D</given-names></name><name name-style="western"><surname>Motta-Junior</surname><given-names>JC</given-names></name></person-group> (<year>2007</year>) <article-title>Prey availability and diet of maned wolf in Serra da Canastra National Park, southeastern Brazil.</article-title><source>Acta Theriologica</source><volume>52</volume>(<issue>4</issue>): <fpage>391</fpage>–<lpage>402</lpage>. <ext-link xlink:type="simple" ext-link-type="doi" xlink:href="10.1007/BF03194237">https://doi.org/10.1007/BF03194237</ext-link></mixed-citation></ref><ref id="B6"><mixed-citation xmlns:xlink="http://www.w3.org/1999/xlink" xlink:type="simple"><person-group><name name-style="western"><surname>Bizerril</surname><given-names>MXA</given-names></name><name name-style="western"><surname>Soares</surname><given-names>CC</given-names></name><name name-style="western"><surname>Santos</surname><given-names>JP</given-names></name></person-group> (<year>2011</year>) <article-title>Linking community communication to conservation of the maned wolf in central Brazil.</article-title><source>Environmental Education Research</source><volume>17</volume>(<issue>6</issue>): <fpage>815</fpage>–<lpage>827</lpage>. <ext-link xlink:type="simple" ext-link-type="doi" xlink:href="10.1080/13504622.2011.620701">https://doi.org/10.1080/13504622.2011.620701</ext-link></mixed-citation></ref><ref id="B10"><mixed-citation xmlns:xlink="http://www.w3.org/1999/xlink" xlink:type="simple"><person-group><name name-style="western"><surname>Coelho</surname><given-names>CM</given-names></name><name name-style="western"><surname>De Melo</surname><given-names>LFB</given-names></name><name name-style="western"><surname>Sábato</surname><given-names>MAL</given-names></name><name name-style="western"><surname>Magni</surname><given-names>EMV</given-names></name><name name-style="western"><surname>Hirsch</surname><given-names>A</given-names></name><name name-style="western"><surname>Young</surname><given-names>RJ</given-names></name></person-group> (<year>2008</year>) <article-title>Habitat use by wild maned wolves (<italic><tp:taxon-name><tp:taxon-name-part taxon-name-part-type="genus">Chrysocyon</tp:taxon-name-part><tp:taxon-name-part taxon-name-part-type="species">brachyurus</tp:taxon-name-part></tp:taxon-name></italic>) in a transition zone environment.</article-title><source>Journal of Mammalogy</source><volume>89</volume>(<issue>1</issue>): <fpage>97</fpage>–<lpage>104</lpage>. <ext-link xlink:type="simple" ext-link-type="doi" xlink:href="10.1644/06-MAMM-A-383.1">https://doi.org/10.1644/06-MAMM-A-383.1</ext-link></mixed-citation></ref><ref id="B22"><mixed-citation xmlns:xlink="http://www.w3.org/1999/xlink" xlink:type="simple"><institution xlink:type="simple">IUCN</institution> (<year>2017</year>) Guidelines for Using the IUCN Red List Categories and Criteria. Version 13. Prepared by the Standards and Petitions Subcommittee. Downloadable from <ext-link xlink:type="simple" ext-link-type="uri" xlink:href="http://www.iucnredlist.org/documents/RedListGuidelines.pdf">http://www.iucnredlist.org/documents/RedListGuidelines.pdf</ext-link> [On 29 Aug 2018]</mixed-citation></ref><ref id="B7"><mixed-citation xmlns:xlink="http://www.w3.org/1999/xlink" xlink:type="simple"><person-group><name name-style="western"><surname>Bohs</surname><given-names>L</given-names></name></person-group> (<year>2005</year>) <article-title>Major clades in <italic><tp:taxon-name><tp:taxon-name-part taxon-name-part-type="genus">Solanum</tp:taxon-name-part></tp:taxon-name></italic> based on <italic>ndh</italic>F sequences.</article-title> In: <person-group><name name-style="western"><surname>Keating</surname><given-names>RC</given-names></name><name name-style="western"><surname>Hollowell</surname><given-names>VC</given-names></name><name name-style="western"><surname>Croat</surname><given-names>TB</given-names></name></person-group> (<role>Eds</role>) <issue-title>A festschrift for William G.</issue-title><source>D’Arcy: the legacy of a taxonomist, Monographs in Systematic Botany from the Missouri Botanical Garden, Vol. 104. Missouri Botanical Garden Press, St. Louis</source>, <fpage>27</fpage>–<lpage>49</lpage>.</mixed-citation></ref><ref id="B49"><mixed-citation xmlns:xlink="http://www.w3.org/1999/xlink" xlink:type="simple"><person-group><name name-style="western"><surname>Whalen</surname><given-names>MD</given-names></name></person-group> (<year>1984</year>) Conspectus of species groups in <tp:taxon-name><tp:taxon-name-part taxon-name-part-type="genus">Solanum</tp:taxon-name-part><tp:taxon-name-part taxon-name-part-type="infraspecific-rank">subgenus</tp:taxon-name-part><tp:taxon-name-part taxon-name-part-type="subgenus">Leptostemonum.</tp:taxon-name-part></tp:taxon-name> Gentes Herbarum 12: 179–282.</mixed-citation></ref><ref id="B28"><mixed-citation xmlns:xlink="http://www.w3.org/1999/xlink" xlink:type="simple"><person-group><name name-style="western"><surname>Levin</surname><given-names>RA</given-names></name><name name-style="western"><surname>Myers</surname><given-names>NR</given-names></name><name name-style="western"><surname>Bohs</surname><given-names>L</given-names></name></person-group> (<year>2006</year>) <article-title>Phylogenetic relationships among the “spiny solanums” (<tp:taxon-name><tp:taxon-name-part taxon-name-part-type="genus">Solanum</tp:taxon-name-part><tp:taxon-name-part taxon-name-part-type="infraspecific-rank">subgenus</tp:taxon-name-part><tp:taxon-name-part taxon-name-part-type="subgenus">Leptostemonum</tp:taxon-name-part></tp:taxon-name>, <tp:taxon-name><tp:taxon-name-part taxon-name-part-type="family">Solanaceae</tp:taxon-name-part></tp:taxon-name>).</article-title><source>American Journal of Botany</source><volume>93</volume>(<issue>1</issue>): <fpage>157</fpage>–<lpage>169</lpage>. <ext-link xlink:type="simple" ext-link-type="doi" xlink:href="10.3732/ajb.93.1.157">https://doi.org/10.3732/ajb.93.1.157</ext-link></mixed-citation></ref><ref id="B42"><mixed-citation xmlns:xlink="http://www.w3.org/1999/xlink" xlink:type="simple"><person-group><name name-style="western"><surname>Stern</surname><given-names>SR</given-names></name><name name-style="western"><surname>Agra</surname><given-names>M de F</given-names></name><name name-style="western"><surname>Bohs</surname><given-names>L</given-names></name></person-group> (<year>2011</year>) <article-title>Molecular delimitation of clades within New World species of the “spiny solanums” (<tp:taxon-name><tp:taxon-name-part taxon-name-part-type="genus">Solanum</tp:taxon-name-part><tp:taxon-name-part taxon-name-part-type="infraspecific-rank">subgenus</tp:taxon-name-part><tp:taxon-name-part taxon-name-part-type="subgenus">Leptostemonum</tp:taxon-name-part></tp:taxon-name>).</article-title><source>Taxon</source><volume>60</volume>: <fpage>1429</fpage>–<lpage>1441</lpage>.</mixed-citation></ref><ref id="B48"><mixed-citation xmlns:xlink="http://www.w3.org/1999/xlink" xlink:type="simple"><person-group><name name-style="western"><surname>Whalen</surname><given-names>MD</given-names></name></person-group> (<year>1979</year>) Taxonomy of <tp:taxon-name><tp:taxon-name-part taxon-name-part-type="genus">Solanum</tp:taxon-name-part><tp:taxon-name-part taxon-name-part-type="infraspecific-rank">section</tp:taxon-name-part><tp:taxon-name-part taxon-name-part-type="section">Androceras</tp:taxon-name-part></tp:taxon-name>. Gentes Herbarum 11: 359–426.</mixed-citation></ref><ref id="B32"><mixed-citation xmlns:xlink="http://www.w3.org/1999/xlink" xlink:type="simple"><person-group><name name-style="western"><surname>Nee</surname><given-names>M</given-names></name></person-group> (<year>1999</year>) <article-title>A synopsis of <italic><tp:taxon-name><tp:taxon-name-part taxon-name-part-type="genus">Solanum</tp:taxon-name-part></tp:taxon-name></italic> in the New World.</article-title> In: <person-group><name name-style="western"><surname>Nee</surname><given-names>M</given-names></name><name name-style="western"><surname>Symon</surname><given-names>DE</given-names></name><name name-style="western"><surname>Lester</surname><given-names>RN</given-names></name><name name-style="western"><surname>Jessop</surname><given-names>JP</given-names></name></person-group> (<role>Eds</role>) <issue-title>Solanaceae IV: Advances in biology and utilization.</issue-title><source>Richmond, UK: Royal Botanic Gardens, Kew</source>, <fpage>285</fpage>–<lpage>333</lpage>.</mixed-citation></ref><ref id="B14"><mixed-citation xmlns:xlink="http://www.w3.org/1999/xlink" xlink:type="simple"><person-group><name name-style="western"><surname>Farruggia</surname><given-names>FT</given-names></name><name name-style="western"><surname>Bohs</surname><given-names>L</given-names></name></person-group> (<year>2010</year>) <article-title>Two new South American species of <tp:taxon-name><tp:taxon-name-part taxon-name-part-type="genus">Solanum</tp:taxon-name-part><tp:taxon-name-part taxon-name-part-type="infraspecific-rank">section</tp:taxon-name-part><tp:taxon-name-part taxon-name-part-type="section">Crinitum</tp:taxon-name-part></tp:taxon-name> (<tp:taxon-name><tp:taxon-name-part taxon-name-part-type="family">Solanaceae</tp:taxon-name-part></tp:taxon-name>).</article-title><source>PhytoKeys</source><volume>1</volume>(<issue>0</issue>): <fpage>67</fpage>–<lpage>77</lpage>. <ext-link xlink:type="simple" ext-link-type="doi" xlink:href="10.3897/phytokeys.1.661">https://doi.org/10.3897/phytokeys.1.661</ext-link></mixed-citation></ref><ref id="B15"><mixed-citation xmlns:xlink="http://www.w3.org/1999/xlink" xlink:type="simple"><person-group><name name-style="western"><surname>Farruggia</surname><given-names>FT</given-names></name><name name-style="western"><surname>Nee</surname><given-names>M</given-names></name><name name-style="western"><surname>Bohs</surname><given-names>L</given-names></name></person-group> (<year>2010</year>) <article-title>Two new Andean species of <tp:taxon-name><tp:taxon-name-part taxon-name-part-type="genus">Solanum</tp:taxon-name-part><tp:taxon-name-part taxon-name-part-type="infraspecific-rank">section</tp:taxon-name-part><tp:taxon-name-part taxon-name-part-type="section">Crinitum</tp:taxon-name-part></tp:taxon-name> (<tp:taxon-name><tp:taxon-name-part taxon-name-part-type="family">Solanaceae</tp:taxon-name-part></tp:taxon-name>).</article-title><source>Journal of the Botanical Research Institute of Texas</source><volume>4</volume>: <fpage>595</fpage>–<lpage>602</lpage>.</mixed-citation></ref><ref id="B50"><mixed-citation xmlns:xlink="http://www.w3.org/1999/xlink" xlink:type="simple"><person-group><name name-style="western"><surname>Whalen</surname><given-names>MD</given-names></name><name name-style="western"><surname>Costich</surname><given-names>DE</given-names></name></person-group> (<year>1986</year>) <article-title>Andromonoecy in <italic><tp:taxon-name><tp:taxon-name-part taxon-name-part-type="genus">Solanum</tp:taxon-name-part></tp:taxon-name></italic>.</article-title> In: <person-group><name name-style="western"><surname>D’Arcy</surname><given-names>WG</given-names></name></person-group> (<role>Ed.</role>) <issue-title>Solanaceae: biology and systematics.</issue-title><source>Columbia University Press, New York</source>, <fpage>284</fpage>–<lpage>302</lpage>.</mixed-citation></ref><ref id="B46"><mixed-citation xmlns:xlink="http://www.w3.org/1999/xlink" xlink:type="simple"><person-group><name name-style="western"><surname>Vorontsova</surname><given-names>MS</given-names></name><name name-style="western"><surname>Stern</surname><given-names>S</given-names></name><name name-style="western"><surname>Bohs</surname><given-names>L</given-names></name><name name-style="western"><surname>Knapp</surname><given-names>S</given-names></name></person-group> (<year>2013</year>) <article-title>African spiny <tp:taxon-name><tp:taxon-name-part taxon-name-part-type="genus">Solanum</tp:taxon-name-part> (<tp:taxon-name-part taxon-name-part-type="infraspecific-rank">subgenus</tp:taxon-name-part><tp:taxon-name-part taxon-name-part-type="subgenus">Leptostemonum</tp:taxon-name-part></tp:taxon-name>, <tp:taxon-name><tp:taxon-name-part taxon-name-part-type="family">Solanaceae</tp:taxon-name-part></tp:taxon-name>): A thorny phylogenetic tangle.</article-title><source>Botanical Journal of the Linnean Society</source><volume>173</volume>(<issue>2</issue>): <fpage>176</fpage>–<lpage>193</lpage>. <ext-link xlink:type="simple" ext-link-type="doi" xlink:href="10.1111/boj.12053">https://doi.org/10.1111/boj.12053</ext-link></mixed-citation></ref><ref id="B8"><mixed-citation xmlns:xlink="http://www.w3.org/1999/xlink" xlink:type="simple"><person-group><name name-style="western"><surname>Bohs</surname><given-names>L</given-names></name><name name-style="western"><surname>Weese</surname><given-names>T</given-names></name><name name-style="western"><surname>Myers</surname><given-names>N</given-names></name><name name-style="western"><surname>Lefgren</surname><given-names>V</given-names></name><name name-style="western"><surname>Thomas</surname><given-names>N</given-names></name><name name-style="western"><surname>Stern</surname><given-names>S</given-names></name></person-group> (<year>2007</year>) Zygomorphy and heterandry in <italic><tp:taxon-name><tp:taxon-name-part taxon-name-part-type="genus">Solanum</tp:taxon-name-part></tp:taxon-name></italic> in a phylogenetic context. In: Bohs L, Giovannoni J, Olmstead R, Shibata D, Spooner DM (Eds) <italic><tp:taxon-name><tp:taxon-name-part taxon-name-part-type="family">Solanaceae</tp:taxon-name-part></tp:taxon-name> VI: genomics meets biodiversity</italic> [Actae Horticulturae 745] International Society for Horticultural Science, Leuven, 201–224.</mixed-citation></ref><ref id="B36"><mixed-citation xmlns:xlink="http://www.w3.org/1999/xlink" xlink:type="simple"><person-group><name name-style="western"><surname>Roe</surname><given-names>KE</given-names></name></person-group> (<year>1966</year>) <article-title>Juvenile forms in <italic><tp:taxon-name><tp:taxon-name-part taxon-name-part-type="genus">Solanum</tp:taxon-name-part><tp:taxon-name-part taxon-name-part-type="species">mitlense</tp:taxon-name-part></tp:taxon-name></italic> and <italic><tp:taxon-name><tp:taxon-name-part taxon-name-part-type="genus">S.</tp:taxon-name-part><tp:taxon-name-part taxon-name-part-type="species">blodgettii</tp:taxon-name-part></tp:taxon-name></italic> (<tp:taxon-name><tp:taxon-name-part taxon-name-part-type="family">Solanaceae</tp:taxon-name-part></tp:taxon-name>) and their importance in taxonomy.</article-title><source>Sida</source><volume>2</volume>(<issue>5</issue>): <fpage>381</fpage>–<lpage>385</lpage>.</mixed-citation></ref><ref id="B45"><mixed-citation xmlns:xlink="http://www.w3.org/1999/xlink" xlink:type="simple"><person-group><name name-style="western"><surname>Vorontsova</surname><given-names>MS</given-names></name><name name-style="western"><surname>Knapp</surname><given-names>S</given-names></name></person-group> (<year>2016</year>) <article-title>A revision of the “spiny solanums”, <tp:taxon-name><tp:taxon-name-part taxon-name-part-type="genus">Solanum</tp:taxon-name-part></tp:taxon-name> subgenus <tp:taxon-name><tp:taxon-name-part taxon-name-part-type="subgenus">Leptostemonum</tp:taxon-name-part></tp:taxon-name> (<tp:taxon-name><tp:taxon-name-part taxon-name-part-type="family">Solanaceae</tp:taxon-name-part></tp:taxon-name>) in Africa and Madagascar.</article-title><source>Systematic Botany Monographs</source><volume>99</volume>: <fpage>1</fpage>–<lpage>432</lpage>.</mixed-citation></ref><ref id="B27"><mixed-citation xmlns:xlink="http://www.w3.org/1999/xlink" xlink:type="simple"><person-group><name name-style="western"><surname>Knapp</surname><given-names>S</given-names></name><name name-style="western"><surname>Sagona</surname><given-names>E</given-names></name><name name-style="western"><surname>Carbonell</surname><given-names>AKZ</given-names></name><name name-style="western"><surname>Chiarini</surname><given-names>F</given-names></name></person-group> (<year>2017</year>) <article-title>A revision of the <italic><tp:taxon-name><tp:taxon-name-part taxon-name-part-type="genus">Solanum</tp:taxon-name-part><tp:taxon-name-part taxon-name-part-type="species">elaeagnifolium</tp:taxon-name-part></tp:taxon-name></italic> clade (Elaeagnifolium clade; subgenus <tp:taxon-name><tp:taxon-name-part taxon-name-part-type="genus"/><tp:taxon-name-part taxon-name-part-type="subgenus">Leptostemonum</tp:taxon-name-part></tp:taxon-name>, <tp:taxon-name><tp:taxon-name-part taxon-name-part-type="family">Solanaceae</tp:taxon-name-part></tp:taxon-name>).</article-title><source>PhytoKeys</source><volume>84</volume>: <fpage>1</fpage>–<lpage>104</lpage>. <ext-link xlink:type="simple" ext-link-type="doi" xlink:href="10.3897/phytokeys.84.12695">https://doi.org/10.3897/phytokeys.84.12695</ext-link></mixed-citation></ref><ref id="B20"><mixed-citation xmlns:xlink="http://www.w3.org/1999/xlink" xlink:type="simple"><person-group><name name-style="western"><surname>Gouvêa</surname><given-names>YF</given-names></name><name name-style="western"><surname>Stehmann</surname><given-names>JR</given-names></name></person-group> (<year>in press</year>) A Revision of the <italic><tp:taxon-name><tp:taxon-name-part taxon-name-part-type="genus">Solanum</tp:taxon-name-part><tp:taxon-name-part taxon-name-part-type="species">asterophorum</tp:taxon-name-part></tp:taxon-name></italic> Species Group (subg. <tp:taxon-name><tp:taxon-name-part taxon-name-part-type="genus"/><tp:taxon-name-part taxon-name-part-type="subgenus">Leptostemonum</tp:taxon-name-part></tp:taxon-name>). Systematic Botany.</mixed-citation></ref><ref id="B21"><mixed-citation xmlns:xlink="http://www.w3.org/1999/xlink" xlink:type="simple"><person-group><name name-style="western"><surname>Gouvêa</surname><given-names>YF</given-names></name><name name-style="western"><surname>Giacomin</surname><given-names>LL</given-names></name><name name-style="western"><surname>Stehmann</surname><given-names>JR</given-names></name></person-group> (<year>2018</year>) <article-title>A sticky and heavily armed new species of <italic><tp:taxon-name><tp:taxon-name-part taxon-name-part-type="genus">Solanum</tp:taxon-name-part></tp:taxon-name></italic> (<tp:taxon-name><tp:taxon-name-part taxon-name-part-type="genus">Solanum</tp:taxon-name-part><tp:taxon-name-part taxon-name-part-type="infraspecific-rank">subg.</tp:taxon-name-part><tp:taxon-name-part taxon-name-part-type="subgenus">Leptostemonum</tp:taxon-name-part></tp:taxon-name>, <tp:taxon-name><tp:taxon-name-part taxon-name-part-type="family">Solanaceae</tp:taxon-name-part></tp:taxon-name>) from eastern Brazil.</article-title><source>PhytoKeys</source><volume>111</volume>: <fpage>103</fpage>–<lpage>118</lpage>. <ext-link xlink:type="simple" ext-link-type="doi" xlink:href="10.3897/phytokeys.111.28595">https://doi.org/10.3897/phytokeys.111.28595</ext-link></mixed-citation></ref><ref id="B25"><mixed-citation xmlns:xlink="http://www.w3.org/1999/xlink" xlink:type="simple"><person-group><name name-style="western"><surname>Klink</surname><given-names>CA</given-names></name><name name-style="western"><surname>Machado</surname><given-names>RB</given-names></name></person-group> (<year>2005</year>) <article-title>Conservation of the Brazilian Cerrado.</article-title><source>Conservation Biology</source><volume>19</volume>(<issue>3</issue>): <fpage>707</fpage>–<lpage>713</lpage>. <ext-link xlink:type="simple" ext-link-type="doi" xlink:href="10.1111/j.1523-1739.2005.00702.x">https://doi.org/10.1111/j.1523-1739.2005.00702.x</ext-link></mixed-citation></ref><ref id="B43"><mixed-citation xmlns:xlink="http://www.w3.org/1999/xlink" xlink:type="simple"><person-group><name name-style="western"><surname>Strassburg</surname><given-names>BBN</given-names></name><name name-style="western"><surname>Brooks</surname><given-names>T</given-names></name><name name-style="western"><surname>Feltran-Barbieri</surname><given-names>R</given-names></name><name name-style="western"><surname>Iribarrem</surname><given-names>A</given-names></name><name name-style="western"><surname>Crouzeilles</surname><given-names>R</given-names></name><name name-style="western"><surname>Loyola</surname><given-names>R</given-names></name><name name-style="western"><surname>Latawiec</surname><given-names>AE</given-names></name><name name-style="western"><surname>Oliveira Filho</surname><given-names>FJB</given-names></name><name name-style="western"><surname>Scaramuzza</surname><given-names>CAM</given-names></name><name name-style="western"><surname>Scarano</surname><given-names>FR</given-names></name><name name-style="western"><surname>Soares Filho</surname><given-names>B</given-names></name><name name-style="western"><surname>Balmford</surname><given-names>A</given-names></name></person-group> (<year>2017</year>) <article-title>Moment of truth for the Cerrado hotspot.</article-title><source>Nature Ecology &amp; Evolution</source><volume>1</volume>(<issue>4</issue>): <fpage>1</fpage>–<lpage>3</lpage>. <ext-link xlink:type="simple" ext-link-type="doi" xlink:href="10.1038/s41559-017-0099">https://doi.org/10.1038/s41559-017-0099</ext-link></mixed-citation></ref></ref-list></tp:taxon-treatment>
